# Supplementary material for: CRISPR-mediated genetic interaction profiling identifies RNA binding proteins controlling metazoan fitness
Source: eLife. 2017 Jul 18;6:e28129. doi: 10.7554/eLife.28129 (PMC5544425; doi:10.7554/eLife.28129)
Supplement: Supplementary file 1. — A table displaying the names of the C. elegans genes deleted in this study and their corresponding human orthologs. DOI: http://dx.doi.org/10.7554/eLife.28129.016 [file elife-28129-supp1.xlsx]

## Sheet: Sheet1
Worm gene	Human Homolog		Bolds indicate >1 homolog
unc-75	CELF
fust-1	FUS
mec-8	RBPMS2
msi-1	MSI1
fox-1	RBFOX1/2
hrpf-1	HNRNPF
exc-7	ELAVL
mbl-1	MBNL1/2
asd-1	RBFOX1/2
sup-12	RBM24
tiar-3	TIAL1
Y57G11C.9	SRRM2
tdp-1	TDP-43
c25a1.4	HNRNPM
