# Supplementary material for: CRISPR-mediated genetic interaction profiling identifies RNA binding proteins controlling metazoan fitness
Source: eLife. 2017 Jul 18;6:e28129. doi: 10.7554/eLife.28129 (PMC5544425; doi:10.7554/eLife.28129)
Supplement: Supplementary file 5. — Table depicting the lists of statistically enriched GO terms associated with different comparisons to wild type animals (single and double mutant comparisons labeled in spreadsheet). The first worksheet contains analysis on differentially expressed genes, and the second worksheet contains analysis of differentially utilized junctions. DOI: http://dx.doi.org/10.7554/eLife.28129.020 [file elife-28129-supp5.xlsx]

## Sheet: Transcript Abundance GO Terms
Enriched GO terms for genes with steady state RNA differences (wt vs mutant)
exc-7 regulated genes								mbl-1 regulated genes								exc-7; mbl-1 regulated genes
	Caenorhabditis elegans (REF)								Caenorhabditis elegans (REF)								Caenorhabditis elegans (REF)
GO biological process complete	#	#	expected	Fold Enrichment	+/-	P value		GO biological process complete	#	#	expected	Fold Enrichment	+/-	P value		GO biological process complete	#	#	expected	Fold Enrichment	+/-	P value
Unclassified	9316	15	10.02	1.5	+	0		Unclassified	9316	1	0.91	1.1	+	0		Unclassified	9316	67	44.64	1.5	+	0
																cellular process	7029	11	33.68	0.33	-	0.000315
																regulation of cellular process	3568	3	17.1	< 0.2	-	0.0258
																regulation of biological process	4232	4	20.28	< 0.2	-	0.00599
																biological regulation	4914	6	23.55	0.25	-	0.00589

## Sheet: Alternative Splicing GO Terms
Enriched GO terms for genes junction differences (wt vs mutant)
Genes with exc-7 regulated junctions								Genes with mbl-1 regulated junctions								Genes with junctions differentially utilized in exc-7; mbl-1 double mutant
	Caenorhabditis elegans (REF)								Caenorhabditis elegans (REF)								Caenorhabditis elegans (REF)
GO biological process complete	#	#	expected	Fold Enrichment	+/-	P value		GO biological process complete	#	#	expected	Fold Enrichment	+/-	P value		GO biological process complete	#	#	expected	Fold Enrichment	+/-	P value
extracellular matrix organization	13	3	0.03	> 100	+	0.00693		regulation of pharyngeal pumping	39	5	0.2	24.97	+	0.00463		protein localization to synapse	18	4	0.16	25.25	+	0.05
extracellular structure organization	14	3	0.03	> 100	+	0.00864		regulation of eating behavior	48	5	0.25	20.29	+	0.0126		macromolecule localization	1171	27	10.31	2.62	+	0.0106
cellular component organization	1768	18	3.72	4.84	+	1.17e-05		regulation of feeding behavior	51	5	0.26	19.1	+	0.0169		localization	3112	70	27.39	2.56	+	2.44e-11
cellular component organization or biogenesis	1901	18	4	4.5	+	3.66e-05		regulation of biological process	4232	45	21.73	2.07	+	0.000538		cell junction organization	27	5	0.24	21.04	+	0.011
neuron projection development	248	6	0.52	11.51	+	0.0294		biological regulation	4914	52	25.23	2.06	+	3e-05		cellular component organization	1768	49	15.56	3.15	+	6.58e-10
anatomical structure morphogenesis	1123	11	2.36	4.66	+	0.0339		regulation of anatomical structure size	101	6	0.52	11.57	+	0.0343		cellular process	7029	103	61.86	1.66	+	6.99e-07
Unclassified	9316	8	19.59	0.41	-	0		regulation of biological quality	1277	20	6.56	3.05	+	0.0162		cellular component organization or biogenesis	1901	49	16.73	2.93	+	9.27e-09
								chemical synaptic transmission	174	9	0.89	10.07	+	0.00075		single-organism cellular process	3750	81	33	2.45	+	4.7e-13
								anterograde trans-synaptic signaling	174	9	0.89	10.07	+	0.00075		single-organism process	8032	118	70.69	1.67	+	2.14e-09
								trans-synaptic signaling	174	9	0.89	10.07	+	0.00075		regulated exocytosis	34	5	0.3	16.71	+	0.0331
								synaptic signaling	174	9	0.89	10.07	+	0.00075		single-organism transport	813	22	7.16	3.07	+	0.00753
								cell-cell signaling	246	11	1.26	8.71	+	0.00015		single-organism localization	855	22	7.52	2.92	+	0.0166
								single-organism cellular process	3750	48	19.25	2.49	+	2.72e-07		transport	2305	55	20.29	2.71	+	6.04e-09
								single-organism process	8032	71	41.24	1.72	+	8.96e-06		establishment of localization	2394	57	21.07	2.71	+	2.23e-09
								cellular process	7029	59	36.09	1.63	+	0.00864		vesicle-mediated transport	1029	32	9.06	3.53	+	1.19e-06
								embryonic morphogenesis	166	8	0.85	9.39	+	0.00582		regulation of eating behavior	48	6	0.42	14.2	+	0.0114
								single-organism developmental process	4809	52	24.69	2.11	+	1.38e-05		regulation of feeding behavior	51	6	0.45	13.37	+	0.0161
								developmental process	4849	52	24.89	2.09	+	1.86e-05		regulation of biological process	4232	85	37.25	2.28	+	4.09e-12
								embryo development	3092	34	15.87	2.14	+	0.0166		biological regulation	4914	97	43.25	2.24	+	1.69e-14
								multicellular organism development	4542	51	23.32	2.19	+	5.76e-06		establishment of vesicle localization	52	6	0.46	13.11	+	0.0179
								anatomical structure development	4756	52	24.42	2.13	+	9.22e-06		vesicle localization	53	6	0.47	12.86	+	0.0199
								single-multicellular organism process	4651	52	23.88	2.18	+	4.06e-06		organelle localization	200	11	1.76	6.25	+	0.00453
								multicellular organismal process	5553	54	28.51	1.89	+	0.000261		establishment of organelle localization	183	10	1.61	6.21	+	0.0141
								anatomical structure morphogenesis	1123	22	5.77	3.82	+	0.000118		positive regulation of locomotion	89	9	0.78	11.49	+	0.000285
								regulation of locomotion	223	9	1.14	7.86	+	0.00569		positive regulation of biological process	1114	36	9.8	3.67	+	2.78e-08
								reproductive behavior	386	12	1.98	6.06	+	0.00175		regulation of locomotion	223	15	1.96	7.64	+	4.27e-06
								behavior	857	18	4.4	4.09	+	0.000852		negative regulation of vulval development	211	14	1.86	7.54	+	1.78e-05
								reproduction	2872	33	14.74	2.24	+	0.00934		regulation of vulval development	266	17	2.34	7.26	+	7.35e-07
								regulation of multicellular organismal development	422	13	2.17	6	+	0.000651		regulation of nematode larval development	310	18	2.73	6.6	+	9.82e-07
								regulation of multicellular organismal process	847	20	4.35	4.6	+	2.57e-05		regulation of post-embryonic development	310	18	2.73	6.6	+	9.82e-07
								regulation of developmental process	885	18	4.54	3.96	+	0.00135		regulation of multicellular organismal development	422	23	3.71	6.19	+	1.11e-08
								positive regulation of multicellular organism growth	346	10	1.78	5.63	+	0.0286		regulation of multicellular organismal process	847	33	7.45	4.43	+	1.7e-09
								positive regulation of multicellular organismal process	503	12	2.58	4.65	+	0.0256		regulation of developmental process	885	34	7.79	4.37	+	1.06e-09
								positive regulation of biological process	1114	21	5.72	3.67	+	0.000474		negative regulation of nematode larval development	224	15	1.97	7.61	+	4.53e-06
								positive regulation of developmental growth	356	10	1.83	5.47	+	0.0365		negative regulation of post-embryonic development	224	15	1.97	7.61	+	4.53e-06
								positive regulation of developmental process	481	12	2.47	4.86	+	0.0164		negative regulation of developmental process	273	15	2.4	6.24	+	6.07e-05
								locomotion	1666	38	8.55	4.44	+	2.07e-12		negative regulation of biological process	1012	30	8.91	3.37	+	1.32e-05
								body morphogenesis	631	14	3.24	4.32	+	0.0103		negative regulation of multicellular organismal process	277	15	2.44	6.15	+	7.33e-05
								cell development	879	16	4.51	3.55	+	0.0246		embryonic morphogenesis	166	10	1.46	6.84	+	0.00603
								cell differentiation	1133	19	5.82	3.27	+	0.0108		single-organism developmental process	4809	85	42.32	2.01	+	7.37e-09
								cellular developmental process	1147	19	5.89	3.23	+	0.0129		developmental process	4849	85	42.68	1.99	+	1.18e-08
								negative regulation of biological process	1012	18	5.2	3.46	+	0.00892		embryo development	3092	54	27.21	1.98	+	0.000723
								vesicle-mediated transport	1029	18	5.28	3.41	+	0.0112		multicellular organism development	4542	83	39.97	2.08	+	2.66e-09
								transport	2305	31	11.83	2.62	+	0.000729		anatomical structure development	4756	85	41.86	2.03	+	3.93e-09
								establishment of localization	2394	32	12.29	2.6	+	0.000502		single-multicellular organism process	4651	85	40.93	2.08	+	1.1e-09
								localization	3112	39	15.98	2.44	+	7.33e-05		multicellular organismal process	5553	88	48.87	1.8	+	1.03e-06
								animal organ development	1115	18	5.72	3.14	+	0.0332		anatomical structure morphogenesis	1123	36	9.88	3.64	+	3.48e-08
								system development	1452	25	7.45	3.35	+	0.000149		chemical synaptic transmission	174	10	1.53	6.53	+	0.00909
								cellular component organization	1768	27	9.08	2.97	+	0.000448		anterograde trans-synaptic signaling	174	10	1.53	6.53	+	0.00909
								cellular component organization or biogenesis	1901	27	9.76	2.77	+	0.00187		trans-synaptic signaling	174	10	1.53	6.53	+	0.00909
								developmental process involved in reproduction	1332	20	6.84	2.92	+	0.0299		synaptic signaling	174	10	1.53	6.53	+	0.00909
								Unclassified	9316	18	47.83	0.38	-	0		cell-cell signaling	246	13	2.17	6	+	0.000816
																oviposition	346	19	3.05	6.24	+	7.86e-07
																reproductive behavior	386	22	3.4	6.48	+	1.43e-08
																behavior	857	27	7.54	3.58	+	2.43e-05
																multicellular organismal reproductive process	913	29	8.04	3.61	+	5.38e-06
																multicellular organism reproduction	932	29	8.2	3.54	+	8.5e-06
																reproduction	2872	65	25.28	2.57	+	2.75e-10
																reproductive process	1823	48	16.04	2.99	+	7.77e-09
																actin filament-based process	230	12	2.02	5.93	+	0.00265
																cell migration	298	15	2.62	5.72	+	0.000187
																cell motility	303	15	2.67	5.62	+	0.000231
																locomotion	1666	60	14.66	4.09	+	1.65e-18
																movement of cell or subcellular component	445	19	3.92	4.85	+	4.44e-05
																localization of cell	303	15	2.67	5.62	+	0.000231
																molting cycle, collagen and cuticulin-based cuticle	320	14	2.82	4.97	+	0.00265
																molting cycle	337	14	2.97	4.72	+	0.00481
																generation of neurons	347	14	3.05	4.58	+	0.00672
																neurogenesis	356	14	3.13	4.47	+	0.00898
																nervous system development	400	17	3.52	4.83	+	0.000274
																system development	1452	47	12.78	3.68	+	8.37e-12
																cell differentiation	1133	37	9.97	3.71	+	1.01e-08
																cellular developmental process	1147	37	10.09	3.67	+	1.44e-08
																body morphogenesis	631	25	5.55	4.5	+	9.85e-07
																positive regulation of multicellular organism growth	346	13	3.05	4.27	+	0.0322
																positive regulation of multicellular organismal process	503	16	4.43	3.61	+	0.0258
																positive regulation of developmental growth	356	13	3.13	4.15	+	0.0433
																positive regulation of growth	375	15	3.3	4.54	+	0.00327
																regulation of growth	433	15	3.81	3.94	+	0.0182
																positive regulation of developmental process	481	17	4.23	4.02	+	0.00341
																regulation of localization	376	14	3.31	4.23	+	0.0166
																cytoskeleton organization	416	15	3.66	4.1	+	0.0114
																organelle organization	1197	27	10.53	2.56	+	0.0158
																hermaphrodite genitalia development	736	23	6.48	3.55	+	0.000381
																genitalia development	747	23	6.57	3.5	+	0.000494
																single organism reproductive process	1502	39	13.22	2.95	+	2.01e-06
																animal organ development	1115	36	9.81	3.67	+	2.85e-08
																reproductive structure development	983	29	8.65	3.35	+	2.73e-05
																reproductive system development	983	29	8.65	3.35	+	2.73e-05
																developmental process involved in reproduction	1332	37	11.72	3.16	+	9.63e-07
																sex differentiation	1051	30	9.25	3.24	+	3.09e-05
																gonad development	968	29	8.52	3.4	+	1.96e-05
																development of primary sexual characteristics	968	29	8.52	3.4	+	1.96e-05
																regulation of cellular component organization	527	16	4.64	3.45	+	0.0453
																regulation of cellular process	3568	63	31.4	2.01	+	2.81e-05
																receptor-mediated endocytosis	724	21	6.37	3.3	+	0.00441
																endocytosis	850	26	7.48	3.48	+	8.39e-05
																negative regulation of cellular process	590	17	5.19	3.27	+	0.0479
																cell development	879	25	7.74	3.23	+	0.000613
																positive regulation of cellular process	645	18	5.68	3.17	+	0.0414
																regulation of biological quality	1277	30	11.24	2.67	+	0.00199
																nematode larval development	2071	45	18.23	2.47	+	2e-05
																larval development	2075	45	18.26	2.46	+	2.12e-05
																post-embryonic development	2095	46	18.44	2.49	+	9.35e-06
																embryo development ending in birth or egg hatching	3024	51	26.61	1.92	+	0.00502
																Unclassified	9316	36	81.99	0.44	-	0
